# Supplementary material for: Career choice of tourism students in a triple-whammy crisis
Source: PLoS One. 2022 Dec 27;17(12):e0279411. doi: 10.1371/journal.pone.0279411 (PMC9794055; doi:10.1371/journal.pone.0279411)
Supplement: S1 Data — (XLSX) [file pone.0279411.s001.xlsx]

## Sheet: HKG student data for PLOS ONE
id	Intent1	Resilience1	Intent3	Extraneous1	Resilience2	Lifelong1	Extraneous2	Extraneous3	Resilience3	Extraneous4	Lifelong2	Resilience4	Lifelong3	Intent2	Affect1	Affect2	Affect3	gender	age	program	hotel
1	3	4	3	4	3	2	4	3	4	4	2	4	2	4	4	4	4	1	2	2	1
2	4	5	5	4	5	4	4	4	5	4	5	5	4	5	5	5	5	2	2	2	1
3	4	4	5	5	3	2	2	4	5	4	2	4	1	3	3	4	3	2	2	2	1
4	4	5	2	3	3	-999	-999	-999	-999	-999	-999	-999	-999	-999	-999	-999	-999	2	2	2	1
5	4	4	4	6	5	4	5	6	5	6	2	5	2	5	5	5	5	2	2	2	1
6	3	2	4	2	2	1	6	6	2	6	1	-999	-999	-999	-999	-999	-999	1	1	2	0
7	2	1	1	6	2	1	4	3	2	5	3	3	2	1	3	3	3	2	1	2	0
8	5	5	5	3	5	2	1	2	6	3	3	4	2	4	4	4	4	1	2	2	1
9	3	3	3	6	5	4	6	5	3	3	6	4	4	4	3	4	4	1	2	2	1
10	5	3	5	4	4	5	5	4	4	5	4	-999	-999	-999	-999	5	5	2	2	2	1
11	5	5	5	3	5	2	1	2	6	3	3	4	2	4	4	4	4	1	2	2	1
12	4	4	4	6	4	3	6	5	3	6	3	3	3	5	5	5	5	2	2	2	1
13	4	5	2	3	3	1	3	3	4	4	1	-999	-999	-999	-999	-999	-999	2	2	2	1
14	4	4	4	5	4	3	2	2	3	4	3	3	3	4	4	4	4	1	2	2	1
15	3	4	4	6	2	2	6	6	6	4	2	3	3	6	6	4	4	2	2	1	1
16	5	5	5	5	5	2	5	5	5	5	2	3	2	4	4	5	5	2	2	2	1
17	6	4	5	5	6	3	5	6	4	6	4	4	3	3	5	5	6	2	1	2	1
18	5	3	5	6	4	2	6	6	4	6	5	4	4	3	6	6	6	2	1	2	1
19	6	5	5	5	5	6	5	4	5	5	5	4	4	4	5	5	5	2	1	2	1
20	6	5	6	5	5	4	5	5	5	5	3	3	4	5	4	5	4	2	2	2	1
21	3	3	3	5	5	-999	-999	-999	-999	-999	-999	-999	-999	-999	-999	-999	-999	2	2	2	1
22	5	3	5	5	4	4	5	6	4	5	4	4	3	4	5	4	4	2	2	2	1
23	3	3	2	5	3	1	3	4	3	4	1	4	1	2	2	3	3	2	2	2	1
24	3	4	3	4	5	2	5	5	5	5	2	5	1	3	4	4	4	2	1	2	1
25	5	5	5	4	4	3	1	3	4	2	5	5	4	5	4	6	6	1	2	2	0
26	2	2	2	4	4	1	2	3	4	3	2	4	2	2	3	3	3	2	2	2	1
27	5	3	5	5	5	4	5	5	3	5	3	4	4	4	5	5	5	2	1	2	1
28	3	2	3	5	2	2	5	5	2	5	3	2	2	3	3	2	2	2	2	2	1
29	4	4	4	6	4	3	6	6	4	6	3	4	1	3	4	4	4	1	2	2	1
30	2	2	2	4	3	2	3	3	3	3	2	3	2	1	2	2	2	2	2	2	1
31	4	4	5	6	5	3	5	6	3	6	4	5	4	5	4	5	4	2	2	2	1
32	4	5	4	5	3	4	5	6	6	5	4	5	4	5	5	4	6	2	2	2	1
33	4	4	4	5	2	1	4	6	4	6	2	4	3	4	3	3	1	2	2	2	1
34	3	4	3	6	3	1	6	6	3	6	1	5	1	2	1	1	1	1	2	2	1
35	4	3	4	6	3	2	6	6	5	6	3	6	3	4	5	4	3	2	2	2	1
36	4	4	3	6	5	1	6	6	4	4	2	4	1	4	4	3	4	2	2	2	1
37	4	6	4	6	6	4	4	6	6	5	4	5	2	2	6	6	5	2	2	2	1
38	4	4	4	5	4	3	5	4	4	4	3	4	3	4	4	4	4	2	2	2	1
39	4	4	4	6	4	1	6	6	5	6	3	4	1	4	5	5	5	2	2	2	1
40	1	4	1	4	4	1	2	3	4	4	1	5	1	2	2	2	2	2	2	2	1
41	3	3	3	5	4	3	4	4	3	4	3	4	2	2	3	3	3	2	2	2	1
42	5	4	5	5	3	4	5	5	4	5	5	4	4	4	5	5	5	2	1	2	1
43	4	4	4	2	2	2	2	3	3	3	3	3	3	4	4	3	4	2	2	2	1
44	4	4	4	4	4	3	4	4	4	4	4	4	3	4	4	4	4	2	2	2	1
45	2	3	2	3	4	1	3	3	2	3	1	3	1	2	2	2	2	2	2	2	1
46	3	5	4	4	4	3	4	4	4	4	3	5	3	3	3	4	3	2	2	2	1
47	5	5	3	5	6	2	6	6	6	6	4	6	3	4	5	6	5	1	2	2	1
48	4	5	4	6	5	3	6	6	2	5	3	4	1	4	4	3	4	2	2	2	1
49	5	4	5	4	4	4	3	3	4	3	4	5	5	5	5	4	4	2	2	2	1
50	5	4	5	6	5	3	4	6	5	6	4	5	3	5	5	5	5	1	2	2	1
51	2	3	2	6	3	1	5	5	4	4	1	5	1	3	4	4	3	2	2	2	1
52	4	4	4	2	3	3	2	2	3	2	3	3	3	3	2	2	2	1	2	2	1
53	5	5	5	5	6	4	5	5	5	5	5	5	5	5	5	6	5	2	2	2	1
54	4	3	4	6	4	3	5	4	4	5	3	4	3	3	3	4	3	2	2	2	1
55	4	5	4	2	6	4	4	4	3	4	4	5	4	4	4	5	4	1	2	2	0
56	4	4	4	5	6	3	5	4	5	5	4	6	2	4	5	4	4	2	2	2	1
57	5	3	5	6	2	3	1	1	1	3	4	2	3	3	4	4	4	2	2	2	1
58	5	4	5	5	5	1	5	5	4	5	2	4	1	3	1	1	1	2	2	2	1
59	5	5	4	5	4	1	1	5	5	5	4	6	4	5	5	5	5	1	2	2	1
60	3	3	3	3	3	3	3	3	3	3	3	3	3	3	3	3	3	1	2	2	1
61	2	4	1	6	4	1	5	4	2	4	1	2	1	2	1	1	1	2	2	2	1
62	3	3	3	5	4	3	4	4	3	4	3	4	2	2	3	3	3	2	2	2	1
63	6	4	6	6	4	5	6	6	4	6	5	4	5	6	5	5	5	2	2	2	1
64	4	3	4	6	2	4	6	3	2	6	4	2	3	4	3	4	3	1	1	2	1
65	4	4	4	4	4	3	4	4	4	4	4	4	3	3	3	4	4	2	1	2	1
66	5	4	5	4	5	4	6	6	3	6	4	2	3	4	4	4	5	2	2	2	1
67	3	2	3	6	5	2	6	6	3	6	3	3	2	2	4	4	4	2	2	2	1
68	4	3	4	6	2	4	6	3	2	6	4	2	3	4	3	4	3	1	1	2	1
69	4	6	4	6	6	4	4	6	6	5	4	5	2	2	6	6	5	2	2	2	1
70	6	5	6	2	4	4	2	2	5	2	4	5	4	4	4	4	4	2	2	2	1
71	4	6	4	5	4	1	5	5	4	5	1	4	1	5	3	4	4	2	2	2	1
72	3	4	3	3	4	1	3	3	3	3	2	4	2	2	5	5	5	2	2	2	1
73	4	4	4	4	4	3	4	4	4	4	4	4	5	4	5	5	5	2	2	2	1
74	2	5	2	5	3	1	5	2	3	3	3	3	3	3	3	3	4	2	2	2	1
75	4	4	4	6	4	4	6	5	4	5	4	5	4	5	5	5	5	1	2	2	1
76	5	2	4	6	2	6	6	4	5	6	6	3	6	5	2	5	4	1	2	2	1
77	2	4	3	5	4	1	4	5	5	5	1	5	1	3	4	4	3	2	2	2	1
78	2	4	3	5	4	1	4	5	5	5	1	5	1	3	4	4	3	2	2	2	1
79	5	5	5	5	5	5	6	6	2	6	5	3	3	5	6	5	5	2	2	1	1
80	1	4	1	5	3	1	5	3	4	4	2	3	1	1	3	2	2	2	2	2	1
81	5	4	5	6	6	1	6	6	2	6	3	5	4	5	4	4	5	2	2	2	1
82	3	3	3	3	4	2	3	4	3	4	2	5	1	3	3	4	4	2	2	2	1
83	3	3	3	4	4	2	3	4	3	4	2	3	3	3	3	4	4	2	2	2	1
84	3	3	3	4	4	2	3	4	3	4	2	3	3	3	3	4	4	2	2	2	1
85	5	4	5	6	6	1	6	6	2	6	3	5	4	5	4	4	5	2	2	2	1
86	5	3	5	2	4	4	3	4	3	4	5	3	4	5	4	4	5	1	2	2	1
87	4	4	4	4	4	3	4	4	4	4	4	-999	-999	-999	5	4	4	2	1	1	1
88	5	6	6	6	6	1	5	5	6	6	3	4	3	4	5	6	6	2	2	2	1
89	4	4	4	5	5	3	5	4	4	5	3	4	3	4	4	4	5	2	2	2	1
90	5	4	4	4	4	4	5	6	5	5	4	4	2	3	5	6	6	1	2	1	1
91	3	3	3	4	3	2	2	2	3	3	3	3	4	4	2	4	4	2	1	1	1
92	5	5	5	5	5	5	6	6	5	5	5	5	5	4	5	5	5	2	1	1	1
93	3	3	3	6	5	2	6	3	3	5	3	5	2	3	4	4	5	2	2	2	0
94	3	3	4	6	4	-999	-999	-999	-999	-999	-999	-999	-999	-999	-999	-999	-999	2	2	1	1
95	-999	-999	-999	-999	-999	-999	-999	-999	-999	-999	-999	-999	-999	-999	-999	-999	-999	2	2	1	1
96	3	4	4	6	4	2	2	5	4	4	4	4	3	4	4	4	4	2	2	1	0
97	5	4	4	4	4	4	4	3	4	4	4	4	4	3	5	4	4	2	2	2	1
98	6	5	5	6	4	4	5	3	3	4	3	4	3	6	6	5	5	2	2	1	1
99	3	4	3	6	5	3	6	6	5	6	3	5	3	3	4	4	4	2	1	1	1
100	6	5	6	6	5	3	6	6	1	5	5	4	3	3	6	6	6	2	2	1	1
101	3	3	3	5	4	2	4	4	3	4	2	4	2	3	4	3	3	2	2	2	1
102	5	6	4	2	4	2	2	3	3	2	3	-999	-999	-999	-999	-999	-999	2	2	1	1
103	5	5	5	4	5	5	5	2	4	5	5	3	3	3	5	5	5	1	1	1	1
104	5	3	5	4	4	3	4	5	3	4	3	4	3	3	4	4	3	2	1	1	1
105	4	4	4	6	3	2	4	4	3	4	4	-999	-999	-999	-999	-999	-999	2	2	1	1
106	2	4	2	2	4	1	3	3	3	4	-999	-999	-999	-999	-999	-999	-999	1	2	1	1
107	4	3	3	5	3	2	3	1	3	3	2	-999	-999	-999	-999	-999	-999	2	1	1	0
108	3	4	5	4	5	3	3	3	4	3	4	5	3	3	5	5	5	2	2	1	1
109	6	4	6	5	6	5	6	4	3	4	4	4	4	5	5	5	5	2	1	1	1
110	4	3	4	5	5	3	4	5	4	4	3	4	3	3	4	4	4	2	1	1	1
111	4	3	4	5	4	3	4	5	3	5	4	3	3	4	4	4	4	2	1	1	1
112	5	4	5	5	4	3	2	1	5	3	4	6	3	5	4	4	4	2	2	1	1
113	3	2	3	6	4	3	6	6	2	6	3	4	4	4	4	4	4	2	2	2	0
114	4	6	5	5	5	5	4	5	4	4	5	5	4	5	6	6	6	2	2	1	1
115	5	4	5	6	5	3	3	3	4	3	4	5	3	5	5	5	5	1	1	1	1
116	4	4	4	6	5	4	5	5	5	4	4	-999	-999	-999	5	5	5	1	2	1	1
117	4	4	4	6	5	2	6	6	3	6	4	5	1	5	5	5	5	2	1	1	1
118	4	4	4	4	4	4	5	4	4	3	4	4	3	3	4	4	4	1	2	2	0
119	5	5	5	5	6	4	4	5	4	4	5	5	4	5	5	5	5	2	1	1	1
120	3	3	3	3	2	3	3	2	2	3	3	4	3	3	4	3	4	1	2	2	0
121	4	4	4	5	3	3	3	3	4	4	4	4	2	3	4	4	3	2	2	2	0
122	4	5	3	4	4	2	3	3	3	3	2	4	1	4	3	3	4	2	1	1	1
123	5	3	4	6	5	3	3	4	3	3	4	4	3	5	4	4	4	1	2	1	1
124	5	5	5	4	3	4	5	5	5	5	4	3	3	4	3	5	4	2	2	1	1
125	3	4	3	3	4	1	3	3	5	3	1	4	1	3	3	3	3	2	1	1	1
126	3	4	3	4	4	2	5	5	3	5	2	4	2	3	4	4	4	1	1	2	0
127	4	5	5	5	6	4	6	5	6	5	5	-999	-999	-999	-999	-999	-999	2	1	2	0
128	5	5	5	5	4	6	5	4	4	4	4	3	4	3	5	4	5	1	1	2	0
129	3	4	4	3	4	2	5	4	5	5	3	5	2	3	5	4	4	2	2	2	0
130	5	5	5	5	5	3	5	5	5	4	4	4	3	4	4	4	4	2	1	2	0
131	4	5	4	5	6	2	4	1	5	5	3	5	1	5	4	5	4	2	2	2	0
132	3	4	4	3	4	2	5	4	5	5	3	5	2	3	5	4	4	2	2	2	0
133	2	5	2	4	4	1	3	3	2	3	4	4	3	4	6	6	5	2	2	1	1
134	5	5	5	6	3	5	6	5	5	5	4	4	5	5	5	5	6	1	2	2	1
135	5	5	5	6	3	5	6	5	5	5	4	4	5	5	5	5	6	1	2	2	1
136	6	3	5	3	5	4	5	3	3	4	4	5	3	4	5	4	4	1	2	2	1
137	4	5	5	5	6	4	6	5	6	5	-999	-999	-999	-999	5	4	5	2	1	2	0
138	3	2	3	6	4	3	6	6	2	6	3	4	4	4	4	4	4	2	2	2	0
139	4	4	4	5	3	3	3	3	4	4	4	4	2	3	4	4	3	2	2	2	0
140	5	4	5	4	3	3	3	2	4	3	4	4	3	4	5	5	4	2	1	1	1
141	4	4	3	6	4	3	2	2	4	4	2	4	2	4	4	4	3	2	2	1	1
142	3	4	3	5	5	2	4	4	4	5	2	4	2	4	6	4	4	2	1	1	1
143	5	4	5	4	3	3	3	2	4	3	4	4	3	4	5	5	4	2	1	1	1
144	4	4	4	6	5	2	6	6	3	6	4	5	1	5	5	5	5	2	1	1	1
145	3	3	3	4	3	2	2	2	3	3	3	3	4	4	2	4	4	2	1	1	1
146	5	4	4	4	4	4	5	6	5	5	4	4	2	3	5	6	6	1	2	1	1
147	3	4	4	6	4	2	2	5	4	4	4	-999	-999	-999	-999	-999	-999	2	2	1	0
148	4	4	4	5	5	-999	-999	-999	-999	-999	-999	-999	-999	-999	-999	-999	-999	2	2	2	1
149	4	4	4	6	3	3	6	6	4	6	3	4	3	5	4	4	5	1	2	2	1
150	2	4	2	3	3	3	4	3	4	3	1	4	1	1	4	4	4	2	1	1	0
151	4	3	4	5	5	3	3	3	4	4	4	2	4	4	4	3	3	2	1	1	0
152	3	4	3	6	3	3	6	3	3	3	4	4	3	3	3	3	3	1	1	1	0
153	3	4	2	4	3	4	4	5	4	3	4	4	3	3	3	4	3	1	1	1	0
154	3	4	3	4	4	3	3	3	3	3	3	3	3	2	3	2	3	2	1	1	0
155	4	4	4	4	4	4	4	4	4	4	4	-999	-999	-999	-999	-999	-999	2	2	1	0
156	6	5	5	6	5	1	3	5	4	4	5	5	3	4	5	4	5	1	1	1	0
157	4	5	3	4	3	3	3	2	3	3	3	3	2	2	5	4	4	1	1	1	0
158	3	5	4	4	4	-999	-999	-999	-999	-999	-999	-999	-999	-999	-999	-999	-999	2	1	1	0
159	4	5	4	5	4	3	2	1	3	2	3	4	2	4	4	5	4	2	1	1	0
160	3	3	3	4	4	3	4	4	3	4	3	4	3	3	4	4	4	1	1	1	0
161	5	4	4	6	5	2	6	6	5	6	3	3	2	5	5	5	5	1	1	1	0
162	5	4	5	5	4	5	5	4	5	4	4	4	3	4	6	6	6	2	1	1	0
163	5	5	5	5	5	5	5	5	6	6	5	6	5	5	5	5	5	1	1	1	0
164	4	4	4	4	4	4	4	4	4	4	4	4	4	4	4	4	4	2	1	1	1
165	6	4	6	4	5	1	1	3	5	3	3	4	1	4	4	5	5	1	1	1	0
166	4	3	4	5	5	3	3	3	4	4	4	2	4	4	4	3	3	2	1	1	0
167	6	4	6	4	4	5	4	5	4	4	6	4	6	5	6	6	6	2	1	1	0
168	3	3	4	5	4	3	5	5	5	5	3	5	2	3	4	4	4	2	1	1	0
169	4	4	4	5	5	2	3	4	3	4	3	5	2	2	4	5	4	2	1	1	0
170	3	3	2	4	2	2	3	5	4	5	3	3	2	2	4	3	3	2	2	1	0
171	6	5	5	4	5	5	3	3	2	4	4	6	4	6	5	4	4	1	2	1	0
172	6	4	6	4	5	1	1	3	5	3	3	4	1	4	4	5	5	1	1	1	0
173	3	2	3	4	2	3	3	2	3	3	4	2	2	3	4	4	4	1	1	1	0
174	4	4	4	5	4	2	3	4	5	5	2	4	2	4	4	4	5	2	2	1	0
175	4	4	4	5	4	2	3	4	5	5	2	4	2	4	4	4	5	2	2	1	0
176	3	4	2	4	3	4	4	5	4	3	4	4	3	3	3	4	3	1	1	1	0
177	3	4	2	4	3	4	4	5	4	3	4	4	3	3	3	4	3	1	1	1	0
178	3	3	4	6	4	-999	-999	-999	-999	-999	-999	-999	-999	-999	-999	-999	-999	2	2	1	1
179	4	4	4	3	5	3	3	3	5	3	4	5	4	4	4	5	4	2	2	2	0
180	6	4	6	3	4	4	2	3	4	3	5	4	4	6	4	6	5	1	1	1	1
181	3	3	3	6	5	4	6	5	3	3	6	4	4	4	3	4	4	1	2	2	1
182	3	3	2	5	3	2	4	6	4	5	3	5	3	4	4	4	4	2	2	1	1
183	4	4	5	6	5	2	5	5	3	5	2	4	2	4	4	4	5	1	2	2	1
184	4	4	3	3	3	3	4	4	3	3	3	4	4	3	4	4	3	1	1	1	0
185	6	6	6	6	6	6	6	6	6	6	6	6	6	6	6	6	6	2	1	1	0
186	3	5	4	2	2	2	2	1	5	4	4	4	4	4	5	4	5	2	1	1	0
187	3	5	2	6	6	2	6	6	6	6	3	6	3	5	6	6	6	2	1	1	0
188	6	4	5	6	5	4	5	1	4	5	3	5	4	4	4	5	5	1	1	1	0
189	5	5	5	6	2	4	6	6	6	6	5	5	4	4	5	6	5	2	1	1	0
190	4	3	3	3	4	2	3	1	5	3	3	2	1	2	4	4	3	1	1	1	0
191	4	5	4	3	4	4	4	3	5	5	5	4	4	4	6	6	6	1	1	1	0
192	4	4	4	4	5	3	4	3	3	3	3	4	2	3	4	4	4	2	1	1	0
193	6	4	6	5	5	4	5	5	3	5	5	4	4	4	5	6	6	2	1	1	0
194	6	5	5	6	5	5	4	5	5	5	6	4	5	6	6	5	5	2	1	1	0
195	5	5	5	4	5	4	2	2	4	2	4	5	4	5	6	6	6	2	1	1	0
196	3	4	3	2	4	1	3	2	6	3	3	6	1	4	5	5	5	1	1	1	0
197	4	4	4	6	3	3	5	3	5	5	3	4	3	3	6	6	6	2	1	1	0
198	6	5	5	6	5	5	4	5	5	5	6	4	5	6	6	5	5	2	1	1	0
199	4	4	4	4	5	3	4	3	3	3	3	4	2	3	4	4	4	2	1	1	0
200	4	4	4	6	3	2	4	4	3	4	4	-999	-999	-999	-999	-999	-999	2	2	1	1
201	-999	-999	-999	-999	-999	-999	-999	-999	-999	-999	-999	-999	-999	-999	-999	-999	-999	2	1	1	0
202	4	4	4	6	4	4	5	4	4	4	4	4	4	4	5	5	4	2	1	1	0
203	1	6	1	4	6	6	6	6	3	6	2	2	4	4	5	3	5	1	1	1	0
204	6	6	6	6	6	6	6	6	6	6	6	6	6	6	6	6	6	2	1	1	1
205	4	3	3	5	2	5	4	4	3	4	3	3	4	3	4	4	4	2	1	1	0
206	4	5	5	2	4	4	3	2	3	3	4	4	2	4	4	5	4	2	1	1	0
207	4	4	4	3	5	3	4	5	5	4	3	4	3	3	4	4	3	2	1	1	0
208	4	5	5	5	4	5	5	4	4	5	5	5	5	4	5	5	5	2	1	1	0
209	2	3	2	2	5	2	2	3	3	3	2	3	2	3	4	4	4	2	1	1	0
210	5	6	5	6	6	3	6	6	6	6	3	6	2	4	6	6	6	2	1	1	1
211	2	3	2	3	3	1	2	2	3	2	2	3	2	3	3	3	4	2	1	1	0
212	4	5	4	3	4	3	3	3	4	3	4	3	3	4	5	4	5	1	1	1	0
213	4	4	5	5	6	6	6	5	5	5	6	-999	-999	-999	-999	-999	-999	1	1	1	0
214	3	5	4	4	5	4	4	6	6	6	5	6	1	3	5	5	5	1	1	1	0
215	6	6	6	6	6	6	6	6	6	6	6	6	6	6	6	5	6	1	1	1	1
216	-999	-999	-999	-999	-999	-999	-999	-999	-999	-999	-999	-999	-999	-999	-999	-999	-999	1	2	1	0
217	5	6	4	5	3	3	6	2	3	2	5	3	3	6	3	5	5	1	1	1	0
218	2	4	3	5	6	2	6	3	5	3	5	4	3	3	6	6	5	1	1	1	1
219	-999	-999	-999	-999	-999	-999	-999	-999	-999	-999	-999	-999	-999	-999	-999	-999	-999	2	1	1	0
220	2	4	2	6	3	1	6	2	3	3	3	5	1	4	3	4	4	2	2	2	0
221	4	4	4	4	5	3	4	3	3	3	3	4	2	3	4	4	4	2	1	1	0
222	2	4	2	3	3	3	4	3	4	3	1	4	1	1	4	4	4	2	1	1	0
223	2	4	2	3	3	3	4	3	4	3	1	4	1	1	4	4	4	2	1	1	0
224	3	3	4	3	5	3	3	4	3	4	3	5	3	3	4	3	3	2	1	1	1
225	5	4	4	5	6	2	6	6	5	5	4	4	2	3	3	4	3	1	2	1	1
226	5	4	5	5	5	5	5	5	5	5	5	5	5	4	5	5	4	1	2	1	1
227	4	4	4	5	3	3	4	4	4	4	3	4	3	4	3	3	3	2	1	1	1
228	3	5	3	5	4	3	6	6	3	6	3	4	2	3	4	4	4	1	2	1	1
229	4	3	3	6	4	3	6	6	4	6	3	4	3	5	5	6	6	1	1	1	1
230	3	3	3	5	4	2	5	4	4	4	3	3	2	3	3	3	3	1	2	1	1
231	4	4	4	4	4	4	4	4	4	4	4	4	4	4	3	3	3	2	1	1	1
232	4	4	4	4	4	4	4	4	4	4	4	4	4	4	4	4	4	2	2	1	1
233	1	6	1	1	5	1	2	2	5	5	1	5	2	2	1	1	1	1	1	1	0
234	3	4	3	4	4	2	4	4	4	4	2	4	2	3	4	4	5	2	1	1	0
235	5	4	5	3	3	3	4	3	4	3	3	3	2	4	4	5	5	2	1	1	1
236	5	2	5	6	4	3	5	6	2	5	4	3	4	3	4	4	3	2	1	1	1
237	4	5	4	6	5	3	5	5	3	3	3	4	3	4	4	4	3	1	2	1	1
238	3	4	2	4	4	2	4	4	4	4	4	4	2	3	2	2	2	2	1	1	1
239	6	6	6	6	1	4	6	6	6	6	5	6	6	5	6	6	6	1	1	1	1
240	5	4	3	5	5	3	5	5	3	4	3	3	4	3	4	4	3	2	1	1	1
241	5	5	3	5	4	2	4	4	4	3	1	3	3	3	5	4	5	2	2	1	1
242	3	3	4	5	4	2	5	4	4	4	4	3	3	4	3	4	4	2	1	1	1
243	3	3	3	3	3	3	3	3	2	-999	-999	-999	-999	-999	-999	-999	-999	1	1	1	1
244	5	3	5	5	3	4	5	4	3	4	5	4	4	4	5	5	3	1	2	1	1
245	4	6	4	3	4	1	1	4	4	4	1	6	3	5	6	6	6	2	1	1	1
246	5	4	5	6	4	3	5	5	4	5	4	3	1	5	6	6	6	2	2	1	1
247	3	3	3	6	4	3	6	6	3	6	4	3	3	3	5	4	4	1	1	1	0
248	5	5	4	4	4	4	5	4	6	4	4	5	5	5	6	6	6	2	2	1	0
249	4	5	4	5	4	5	5	4	5	5	5	4	4	5	4	5	6	2	1	1	1
250	3	3	4	3	5	3	3	4	3	4	3	5	3	3	4	3	3	2	1	1	1
251	5	4	5	6	4	3	5	5	4	5	4	3	1	5	6	6	6	2	2	1	1
252	3	3	3	5	4	2	5	4	4	4	3	3	2	3	3	3	3	1	2	1	1
253	5	4	5	6	4	3	5	5	4	5	4	3	1	5	6	6	6	2	2	1	1
254	3	4	6	5	5	6	6	2	3	3	3	6	6	5	2	3	6	1	2	2	1
255	5	5	5	6	5	3	5	6	5	5	4	4	2	4	4	4	5	2	2	1	1
256	5	4	5	6	4	3	5	5	4	5	4	3	1	5	6	6	6	2	2	1	1
257	5	4	5	6	4	3	6	6	4	6	4	5	4	5	5	5	4	1	2	1	1
258	5	4	5	6	4	3	5	5	4	5	4	3	1	5	6	6	6	2	2	1	1
259	4	4	4	5	4	3	5	5	5	5	3	5	4	5	4	5	4	2	1	1	1
260	2	3	3	4	3	1	4	3	4	4	2	4	1	3	3	3	3	2	2	2	1
261	5	3	4	2	3	3	2	2	6	3	2	4	2	3	5	5	4	1	1	1	1
262	5	4	4	5	5	4	4	5	4	5	3	3	3	4	4	4	4	1	1	1	1
263	5	3	4	2	3	3	2	2	6	3	2	4	2	3	5	5	4	1	1	1	1
264	5	3	4	2	3	3	2	2	6	3	2	4	2	3	5	5	4	1	1	1	1
265	5	4	6	1	6	6	4	3	6	4	6	6	6	3	6	6	6	2	1	1	0
266	6	4	6	6	4	5	6	6	4	6	5	5	5	2	4	4	4	2	1	1	0
267	3	4	3	4	3	3	4	4	4	4	3	4	3	3	4	4	4	2	2	1	1
268	4	4	4	5	3	2	3	4	4	4	3	5	3	4	4	4	4	2	1	1	1
269	3	4	4	6	4	2	2	5	4	4	4	4	3	4	4	4	4	2	2	1	0
270	6	6	6	6	3	1	6	6	2	6	5	2	4	5	6	3	4	1	2	1	0
271	-999	-999	-999	-999	-999	-999	-999	-999	-999	-999	-999	-999	-999	-999	-999	-999	-999	2	1	1	1
272	4	4	4	5	5	4	5	4	5	4	4	3	4	4	4	5	6	2	1	1	0
273	5	6	4	4	5	4	3	4	4	4	3	6	2	3	4	5	3	2	1	1	1
274	4	5	4	5	4	4	4	3	5	4	3	4	5	4	4	5	4	2	1	1	0
275	3	5	4	5	4	4	6	6	4	5	4	5	3	3	2	4	4	2	1	1	1
276	6	6	4	4	4	2	2	6	6	4	5	6	6	5	4	6	5	1	1	1	1
277	4	5	4	5	4	5	5	5	4	3	4	5	3	5	5	5	5	2	2	1	0
278	4	6	4	4	4	4	4	2	4	3	2	6	1	2	5	4	4	1	1	1	1
279	4	6	3	3	5	3	6	3	6	4	4	6	3	4	5	6	6	1	1	1	1
280	4	4	4	4	4	4	4	4	4	4	4	4	3	3	4	4	4	2	1	1	0
281	2	6	1	6	5	1	6	5	5	4	5	5	4	5	5	6	6	1	1	1	0
282	6	6	4	4	5	5	5	5	4	5	4	4	5	5	5	3	4	2	1	1	1
283	4	5	5	6	6	6	5	5	5	5	6	5	6	6	6	6	6	1	1	1	1
284	4	5	4	5	5	5	5	6	5	5	5	5	5	5	6	6	6	2	1	1	0
285	3	4	3	5	4	2	4	5	2	4	2	3	2	3	4	6	5	2	1	1	0
286	5	4	5	6	6	4	3	4	4	3	6	3	4	6	6	6	6	2	1	1	1
287	4	5	5	5	4	4	5	5	5	5	4	-999	-999	-999	-999	-999	-999	2	1	1	1
288	5	5	4	3	3	5	4	3	4	4	4	4	3	4	5	4	4	2	1	1	0
289	3	5	3	4	5	3	4	3	5	3	2	5	2	2	2	4	6	1	1	1	0
290	4	5	4	2	4	3	5	5	5	4	3	3	2	3	4	6	5	2	1	1	0
291	3	4	4	4	5	4	4	4	5	4	4	-999	-999	-999	-999	-999	-999	1	1	1	0
292	5	5	5	6	5	3	5	2	4	4	4	4	4	5	5	5	5	1	1	1	0
293	3	5	3	5	4	4	4	4	4	4	4	3	3	3	3	3	3	1	1	1	0
294	4	6	4	5	5	2	5	4	5	4	3	4	4	3	6	5	6	1	1	1	0
295	4	5	5	5	5	4	3	5	5	5	5	4	5	5	5	3	5	2	1	1	0
296	5	5	4	3	3	5	4	3	4	4	4	4	3	4	5	4	4	2	1	1	0
297	6	6	4	4	5	5	5	5	4	5	4	4	5	5	5	3	4	2	1	1	1
298	5	4	5	6	6	4	3	4	4	3	6	3	4	6	6	6	6	2	1	1	1
299	4	5	4	5	4	5	5	5	4	3	4	5	3	5	5	5	5	2	2	1	0
300	4	5	4	5	4	5	5	5	4	3	4	5	3	5	5	5	5	2	2	1	0
301	4	6	4	3	4	1	1	4	4	4	1	6	3	5	6	6	6	2	1	1	1
302	5	6	5	5	5	5	4	5	4	4	5	5	4	5	5	4	4	1	2	1	1
303	2	3	2	5	4	2	6	6	3	6	2	5	2	3	2	3	2	2	2	1	1
304	3	4	3	5	4	2	5	5	4	5	3	5	2	3	5	4	4	2	2	1	1
305	4	4	4	3	2	2	3	3	4	4	3	4	1	3	4	4	4	2	1	1	1
306	5	4	5	6	4	2	6	2	5	6	4	4	4	5	5	6	5	2	2	1	1
307	1	1	1	1	1	1	1	1	1	1	1	1	1	1	1	1	1	2	2	2	1
308	2	3	2	6	4	2	4	5	3	5	2	3	2	2	3	4	3	2	2	1	1
309	6	5	6	6	6	6	6	6	6	6	6	6	6	6	5	5	5	2	1	1	1
310	1	3	1	2	3	1	1	1	3	3	1	3	3	1	2	3	3	1	2	1	1
311	3	3	3	3	3	3	3	3	4	3	3	3	2	3	3	3	3	2	1	1	1
312	4	4	4	3	3	2	5	4	4	4	3	4	3	3	4	4	4	2	2	1	1
313	4	4	3	4	6	3	5	4	5	5	3	5	3	5	4	5	3	2	1	1	1
314	3	3	3	4	5	2	3	1	5	3	3	4	2	3	4	4	4	1	1	1	1
315	6	4	4	5	1	4	3	4	5	5	4	5	4	2	4	4	5	1	1	1	1
316	4	4	3	4	4	3	3	4	4	4	2	4	3	3	4	4	4	1	2	1	1
317	4	4	4	3	3	2	5	4	4	4	3	4	3	3	4	4	4	2	2	1	1
318	6	4	4	5	1	4	3	4	5	5	4	5	4	2	4	4	5	1	1	1	1
319	5	4	5	4	4	4	4	4	6	5	4	5	3	5	6	5	6	2	1	1	0
320	5	4	5	5	4	3	4	4	4	4	5	4	4	4	5	5	5	2	1	1	0
321	5	4	5	3	5	3	3	3	4	4	4	4	2	5	5	4	3	2	1	1	0
322	4	5	5	6	6	4	6	6	4	6	5	4	3	5	6	6	5	1	1	1	0
323	4	4	3	4	6	3	5	4	5	5	3	5	3	5	4	5	3	2	1	1	1
324	4	4	3	4	6	3	5	4	5	5	3	5	3	5	4	5	3	2	1	1	1
325	6	6	6	6	6	6	6	6	6	6	6	6	6	6	5	4	4	2	1	1	0
326	1	2	2	1	1	1	1	1	2	1	1	1	2	1	4	3	3	2	1	2	0
327	2	4	3	5	3	3	3	4	3	3	4	4	4	2	4	6	5	2	1	1	0
328	4	4	4	4	4	4	4	4	4	4	4	4	4	4	4	4	5	1	1	1	0
329	1	2	3	3	3	3	3	3	3	3	3	3	3	3	3	3	3	2	1	1	0
330	3	3	3	2	6	3	2	3	6	4	3	4	5	3	3	4	4	2	1	1	0
331	4	4	4	4	4	4	4	4	4	4	4	4	4	4	4	4	3	1	1	1	0
332	4	4	4	4	4	4	4	4	4	4	4	4	4	4	4	4	4	1	1	1	0
333	6	3	5	5	5	4	6	5	5	4	4	1	3	3	4	5	6	2	1	1	0
334	1	2	2	1	1	1	1	1	2	1	1	1	2	1	4	3	3	2	1	2	0
335	1	2	2	1	1	1	1	1	2	1	1	1	2	1	4	3	3	2	1	2	0
336	1	2	3	3	3	3	3	3	3	3	3	3	3	3	3	3	3	2	1	1	0
337	6	5	6	4	5	4	4	4	6	4	4	5	4	4	5	4	6	2	2	2	1
338	4	3	5	4	6	2	3	6	5	6	3	3	2	3	3	4	4	2	2	2	1
339	3	2	3	4	2	3	4	4	3	4	3	3	3	2	3	5	4	2	2	2	1
340	4	4	4	2	3	2	5	5	4	4	2	4	2	3	3	4	4	2	1	1	1
341	4	4	5	3	2	5	6	5	6	4	5	5	4	4	4	5	5	2	2	2	1
342	3	2	3	4	2	3	4	4	3	4	3	3	3	2	3	5	4	2	2	2	1
343	3	2	3	4	2	3	4	4	3	4	3	3	3	2	3	5	4	2	2	2	1
344	4	3	5	4	6	2	3	6	5	6	3	3	2	3	3	4	4	2	2	2	1
345	3	2	3	4	2	3	4	4	3	4	3	3	3	2	3	5	4	2	2	2	1
346	4	5	5	5	4	4	5	5	5	5	4	5	5	5	4	4	5	2	1	1	1
347	3	4	3	4	4	2	3	3	4	3	2	5	2	3	4	4	5	2	2	1	1
348	2	5	2	5	4	1	5	5	5	5	5	6	5	5	5	5	4	2	1	1	1
349	5	4	4	4	4	4	4	4	4	4	4	5	4	4	5	5	5	2	1	1	1
350	5	5	4	5	4	2	3	4	6	4	3	6	2	5	5	5	5	2	1	1	1
351	4	6	4	5	4	5	4	4	6	6	4	6	4	4	6	6	6	2	2	1	1
352	5	5	5	4	4	3	3	4	4	4	4	3	2	4	4	4	4	2	1	1	1
353	4	4	4	6	4	2	4	4	4	4	1	4	1	3	3	4	4	2	1	1	1
354	4	3	4	1	4	1	2	2	5	3	4	5	1	3	4	4	4	2	1	1	1
355	4	3	4	4	5	3	4	4	3	4	3	4	2	3	4	4	4	2	1	1	1
356	5	6	5	5	4	5	5	5	5	5	5	-999	-999	-999	-999	-999	-999	2	2	1	1
357	6	5	6	6	4	2	6	6	5	6	4	5	3	5	3	4	4	1	2	1	1
358	4	4	4	4	4	-999	-999	-999	-999	-999	-999	-999	-999	-999	-999	-999	-999	1	2	1	1
359	4	3	4	3	3	3	4	5	5	5	4	6	3	4	5	4	4	2	2	1	1
360	1	3	1	6	4	1	5	5	3	5	1	4	2	3	2	3	3	2	2	1	1
361	3	3	2	6	4	2	5	6	3	6	2	3	1	2	3	3	2	2	2	1	1
362	4	5	3	6	5	2	-999	-999	-999	-999	-999	-999	-999	-999	-999	-999	-999	2	1	1	1
363	4	5	3	6	5	-999	-999	-999	-999	-999	-999	-999	-999	-999	-999	-999	-999	2	1	1	1
364	3	4	3	6	5	3	6	5	3	6	4	5	3	3	5	5	5	2	2	1	1
365	2	3	2	5	3	2	5	5	2	4	2	5	3	4	3	3	2	2	2	1	1
366	2	3	2	5	3	2	5	5	2	4	2	5	3	4	3	3	2	2	2	1	1
367	5	3	5	3	3	3	3	3	3	3	3	4	2	4	4	5	4	2	1	1	1
368	5	5	4	5	3	2	2	5	5	5	3	-999	-999	-999	-999	-999	-999	2	2	1	1
369	1	5	1	5	3	1	4	5	5	5	1	5	1	1	1	1	1	2	2	1	1
370	4	4	4	5	4	3	5	5	4	5	4	4	3	4	5	5	5	2	1	1	1
371	5	3	5	3	3	3	3	3	3	3	3	-999	-999	-999	-999	-999	-999	2	1	1	1
372	5	5	4	5	3	2	2	5	5	5	3	5	1	4	4	5	4	2	2	1	1
373	3	4	3	3	4	2	2	3	4	3	3	5	2	3	4	4	4	1	2	2	0
374	3	4	2	5	4	3	6	5	4	5	2	4	1	3	3	3	3	2	2	2	1
375	5	4	4	4	5	3	4	3	4	3	2	5	2	5	4	4	4	2	2	2	1
376	4	4	3	6	4	3	4	3	3	4	3	-999	-999	-999	-999	-999	-999	1	2	2	1
377	2	2	2	4	-999	-999	-999	-999	-999	-999	-999	-999	-999	-999	-999	-999	-999	1	2	2	1
378	5	4	3	5	5	2	4	3	4	4	2	3	1	4	3	4	4	1	2	2	1
379	3	5	3	6	4	2	5	5	4	5	3	4	2	4	3	3	3	2	2	2	1
380	2	3	2	6	3	2	6	6	3	3	2	3	1	2	2	3	2	2	2	2	1
381	5	4	5	6	5	5	5	5	5	5	4	5	5	5	5	5	5	1	2	2	1
382	3	4	3	5	3	3	5	3	4	6	3	5	3	3	5	4	4	2	2	2	1
383	4	4	4	5	3	-999	-999	-999	-999	-999	-999	-999	-999	-999	-999	-999	-999	2	2	1	1
384	4	4	4	5	4	4	-999	-999	-999	-999	-999	-999	-999	-999	-999	-999	-999	2	2	2	1
385	3	4	3	3	5	2	-999	-999	-999	-999	-999	-999	-999	-999	-999	-999	-999	2	2	2	1
386	5	5	5	5	5	5	5	6	6	5	5	4	5	5	6	5	4	1	2	1	1
387	6	5	6	6	2	5	6	6	1	6	6	1	5	6	4	3	3	2	2	2	1
388	6	5	6	6	2	5	6	6	1	6	6	1	5	6	4	3	3	2	2	2	1
389	2	3	2	5	3	2	5	5	2	4	2	5	3	4	3	3	2	2	2	1	1
390	5	3	5	4	4	3	-999	-999	-999	-999	-999	-999	-999	-999	-999	-999	-999	2	1	1	1
391	5	6	5	4	5	5	4	1	5	4	5	5	5	5	5	6	6	1	1	1	1
392	4	3	4	4	3	3	-999	-999	-999	-999	-999	-999	-999	-999	-999	-999	-999	2	2	1	1
393	4	4	5	5	4	3	4	3	4	4	4	4	3	4	4	5	4	1	2	1	1
394	3	3	3	3	3	-999	-999	-999	-999	-999	-999	-999	-999	-999	-999	-999	-999	2	2	1	1
395	4	4	5	5	3	3	4	5	4	4	3	3	3	5	5	5	5	2	2	1	1
396	4	5	4	5	4	4	4	4	5	4	4	5	3	4	4	4	4	2	2	1	1
397	5	4	4	4	4	4	5	4	4	5	4	4	4	4	4	4	4	2	1	1	1
398	6	5	5	4	6	5	5	4	5	4	5	5	5	5	6	6	6	2	2	2	1
399	4	4	4	1	4	3	3	3	4	3	3	-999	-999	-999	-999	-999	-999	1	2	1	1
400	2	5	1	6	5	1	4	4	5	5	3	5	2	2	3	3	5	1	1	1	1
401	3	5	3	6	6	1	6	6	6	6	1	5	1	4	3	3	4	2	1	1	1
402	4	4	5	5	3	4	4	4	4	4	4	4	3	4	4	4	4	2	1	1	1
403	5	5	5	4	4	3	3	4	4	4	3	3	4	3	4	4	4	2	2	1	1
404	4	5	4	6	4	3	4	3	4	4	3	-999	-999	-999	-999	-999	-999	2	1	1	1
405	4	3	4	4	3	2	1	4	2	3	2	4	1	3	4	4	4	2	1	1	1
406	5	4	5	3	5	5	4	3	4	3	4	3	4	4	5	5	4	2	2	1	1
407	6	4	6	4	5	5	5	5	4	5	4	4	4	4	5	5	5	2	1	1	1
